# Supplementary material for: Methods of analysis of chloroplast genomes of C3, Kranz type C4 and Single Cell C4 photosynthetic members of Chenopodiaceae
Source: Plant Methods. 2020 Aug 31;16:119. doi: 10.1186/s13007-020-00662-w (PMC7457496; doi:10.1186/s13007-020-00662-w)
Supplement: Supplementary file 6 — Additional file 6: Forward and reverse primers used to amplify and validate the mitochondrion-to-plastidial DNA transfer in Haloxylon ammodendron and H. persicum. [file 13007_2020_662_MOESM6_ESM.xlsx]

## Sheet: Sheet1
		Supplementary Table 3. Forward and reverse primers used to amplify and validate the mitochondrion-to-plastidial DNA transfer in Haloxylon ammodendron and H. persicum.
		Intersection	Primer Name	Directionality	Sequence	Amplicon Size	Position of the 5' end base in the chloroplast genome
		ycf1-ndhf	Chl_69	Forward	5'CCATCAACGTCAAATGATTTTT3'	6607	112168
			Chl_70	Reverse	5'AAACCCGTTTATTCATCCTTAAAA3'		118775
		ycf1-ndhf	Chl_71	Forward	5'TGATGTTTTATCATCGAAATTTGTTT3'	7172	111603
			Chl_72	Reverse	5'AAACCCGTTTATTCATCCTTAAAA3'		118775
		ycf1-ndhf	Chl_73	Forward	5'TGATGTTTTATCATCGAAATTTGTTT3'	8132	111603
			Chl_74	Reverse	5'GCGACCTTAGCTCTTGCTCA3'		119735
		4.8 extra region-ndhF	Chl_75	Forward	5'GCGGAATCACCCTTTGTTAC3'	3810	115925
			Chl_76	Reverse	5'GCGACCTTAGCTCTTGCTCA3'		119735
		ycf1-4.8 extra region	Chl_77	Forward	5'TGATGTTTTATCATCGAAATTTGTTT3'	4458	111603
			Chl_78	Reverse	5'TCACCGATCAGGTGTTCTCA3'		116061
